# Supplementary material for: TNF-α − 308 G/A and IFN-γ + 874 A/T gene polymorphisms in Saudi patients with cutaneous leishmaniasis
Source: BMC Med Genet. 2020 May 13;21:104. doi: 10.1186/s12881-020-01043-9 (PMC7218653; doi:10.1186/s12881-020-01043-9)
Supplement: Supplementary file 1 — Additional file 1. [file 12881_2020_1043_MOESM1_ESM.xlsx]

## Sheet: Leishmania Demographic Details
no	age	gender	edu	social	status	Fh	lesionSite	lesionsize	lesionN	tender	plaque	nodule	ulcer	lymphN	histoP	duration	treat	therapyTtpe	Infantum	Major	Tropica
101	45	1	3	2	2	0	1	2	3	0	1	0	0	1	0	120	1	2	-	Major	-
102	38	1	1	3	1	0	2	2	2	0	1	0	0	0	1	21	0	4	-	Major	-
103	42	2	2	1	2	1	1	3	4	0	1	1	0	0	1	30	0	4	-	Major	-
104	33	1	2	1	2	0	2	3	12	0	1	1	0	0	1	90	0	3	-	Major	-
105	39	2	2	1	2	0	1	3	2	0	1	0	1	0	0	30	1	#NULL!	-	Major	-
106	38	1	1	1	1	0	3	2	4	0	1	1	0	0	1	30	1	4	-	Major	-
107	42	2	1	1	1	0	2	3	3	1	1	1	1	0	1	90	0	4	-	Major	-
108	35	1	1	1	2	1	1	3	2	1	0	0	1	1	1	30	0	3	-	Major	-
109	34	1	1	1	2	0	1	3	2	1	0	0	1	1	1	90	0	3	-	Major	-
110	42	2	1	1	2	0	2	2	3	1	1	0	0	0	0	60	1	3	-	Major	-
111	37	1	1	1	2	1	2	1	3	0	1	0	0	1	1	90	1	1	-	Major	-
112	38	1	1	1	2	1	1	3	3	1	1	0	1	1	1	30	0	2	-	Major	-
113	45	1	1	1	1	1	1	3	14	0	0	1	1	1	1	60	0	3	-	Major	-
114	35	2	1	1	2	0	1	5	1	1	1	1	1	1	0	150	0	4	-	Major	-
115	39	2	1	1	2	0	2	3	3	0	1	1	0	0	0	90	1	4	-	Major	-
116	36	2	1	1	1	0	1	3	1	1	1	1	0	0	1	60	1	4	-	Major	-
117	35	2	1	1	2	0	1	3	2	0	1	1	#NULL!	1	1	120	1	1	-	Major	-
118	42	2	2	1	2	0	1	4	1	1	0	1	1	0	0	30	1	1	-	Major	-
119	40	2	1	1	2	0	1	3	4	0	1	0	0	0	0	60	0	4	-	Major	-
120	36	2	1	1	2	0	1	3	3	0	1	1	0	0	0	60	0	4	-	Major	-
121	40	1	1	1	1	0	1	3	2	0	1	1	0	0	0	25	0	3	-	Major	-
122	39	2	1	1	2	0	2	4	14	0	1	1	0	0	0	60	0	4	-	Major	-
123	41	1	2	1	2	0	1	4	13	0	1	1	0	0	1	30	0	2	-	Major	-
124	36	1	1	1	1	0	1	4	12	0	1	1	0	0	1	45	0	4	-	Major	-
125	32	1	1	1	2	0	1	3	12	1	1	1	1	1	1	120	0	4	-	Major	-
126	37	2	2	2	2	1	2	4	12	1	1	1	1	#NULL!	1	60	1	2	-	Major	-
127	38	1	1	2	2	0	2	4	2	1	1	1	0	0	1	90	1	4	-	Major	-
128	33	1	2	1	1	0	2	3	4	0	1	0	0	0	1	30	1	1	-	Major	-
129	30	1	#NULL!	3	1	0	2	3	2	0	1	1	0	0	0	30	1	6	-	Major	-
130	38	2	1	1	1	0	2	7	1	1	1	1	0	1	1	45	1	4	-	Major	-
131	38	1	#NULL!	2	1	#NULL!	1	2	2	#NULL!	1	1	0	0	1	60	1	1	-	Major	-
132	38	1	1	2	1	1	1	3	2	0	#NULL!	1	0	0	1	120	1	1	-	Major	-
133	35	2	1	1	2	1	1	7	4	0	1	1	0	0	0	150	0	4	-	Major	-
134	37	1	2	3	1	0	1	3	1	0	#NULL!	1	0	0	1	30	1	6	-	Major	-
135	35	1	2	2	1	1	1	1	2	#NULL!	1	1	1	1	0	90	1	6	-	Major	-
136	43	2	1	1	1	1	1	7	2	#NULL!	1	1	1	1	0	90	0	4	-	Major	-
137	33	1	3	2	2	1	1	6	2	#NULL!	1	1	1	1	0	60	1	4	-	Major	-
138	34	1	2	2	2	1	1	4	3	#NULL!	1	1	1	1	1	60	1	3	-	Major	-
139	34	2	1	1	2	1	2	8	2	1	1	1	1	1	0	240	0	2	-	Major	-
140	36	1	3	2	1	1	2	5	3	#NULL!	1	1	0	1	1	15	1	1	-	Major	-
141	33	2	3	3	1	1	1	7	3	#NULL!	1	1	1	1	1	40	1	3	-	Major	-
142	31	1	3	2	2	1	2	7	#NULL!	#NULL!	1	1	1	1	1	43	1	3	-	Major	-
143	35	2	1	1	1	1	2	5	2	0	1	0	0	0	1	30	1	4	-	Major	-
144	31	1	3	2	1	0	1	3	2	0	1	1	1	0	1	60	1	1	-	Major	-
145	35	1	3	2	2	1	1	5	3	1	1	1	1	1	1	90	1	1	-	Major	-
146	38	2	1	1	2	0	1	3	4	#NULL!	1	1	1	1	0	90	1	4	-	Major	-
147	36	1	1	1	1	1	1	5	1	1	1	0	0	0	1	45	0	4	-	Major	-
148	36	2	1	1	1	1	1	3	2	1	1	0	0	1	1	30	0	4	-	Major	-
149	36	1	3	1	1	0	2	4	2	#NULL!	1	1	1	1	1	30	1	4	-	Major	-
150	35	2	3	2	2	0	1	4	3	0	1	1	0	0	0	120	1	3	-	Major	-
151	31	1	3	2	1	0	1	3	2	0	#NULL!	1	0	0	1	180	1	3	-	Major	-
152	32	1	1	1	1	1	2	4	2	#NULL!	1	1	1	1	1	30	1	2	-	Major	-
153	32	1	3	2	1	0	1	7	1	1	1	1	1	0	1	180	1	2	-	Major	-
154	39	1	1	1	1	0	1	6	1	1	1	1	1	0	1	180	1	2	-	Major	-
155	35	1	3	2	2	0	1	8	1	1	1	0	0	1	1	30	1	4	-	Major	-
156	38	2	3	2	1	0	1	3	1	1	1	1	0	1	1	60	1	2	-	Major	-
157	38	1	1	1	2	1	1	2	1	#NULL!	1	0	1	1	0	60	0	3	-	Major	-
158	32	1	1	1	2	0	1	3	1	0	1	0	0	0	1	180	1	2	-	Major	-
159	33	2	2	1	1	0	1	3	2	0	1	0	0	0	1	30	1	1	-	Major	-
160	32	1	3	2	1	0	1	2	1	0	1	1	1	0	1	14	1	2	-	Major	-
161	35	1	3	2	2	0	1	2	2	#NULL!	1	0	0	0	0	30	1	2	-	Major	-
162	28	1	2	2	1	0	2	3	1	0	1	0	0	0	1	25	1	1	-	Major	-
163	33	2	2	1	1	0	1	3	1	#NULL!	1	1	0	0	0	20	1	2	-	Major	-
164	29	1	1	1	2	0	1	1	2	0	1	1	0	0	0	43	1	2	-	Major	-
165	32	1	2	1	1	0	2	3	3	1	1	1	0	0	0	43	1	2	-	Major	-
166	33	1	1	1	1	0	2	2	1	0	1	1	0	0	0	45	1	3	-	Major	-
167	32	1	2	1	1	0	1	6	1	0	1	1	0	0	0	42	1	1	-	Major	-
168	36	1	1	1	2	0	2	3	1	0	1	0	0	0	0	30	1	1	-	Major	-
169	34	1	2	1	1	0	1	6	2	1	1	1	1	1	0	60	1	2	-	Major	-
170	30	1	1	2	2	0	1	2	1	1	0	0	0	0	0	45	1	2	-	Major	-
171	35	1	2	1	2	0	2	3	1	0	1	0	0	0	0	60	1	2	-	Major	-
172	33	1	2	1	1	0	2	2	2	0	1	0	0	0	0	46	1	3	-	Major	-
173	34	2	1	1	1	0	1	5	2	1	1	1	1	1	0	48	1	2	-	Major	-
174	38	1	2	2	1	0	2	4	2	0	1	0	0	0	0	53	0	4	-	Major	-
175	27	1	1	1	1	0	2	2	1	0	1	1	0	0	0	43	0	1	-	Major	-
176	31	2	2	1	2	0	2	2	1	0	1	1	0	0	0	30	0	3	-	Major	-
177	33	1	1	1	1	0	2	2	3	1	1	1	1	1	0	34	0	2	-	Major	-
178	32	1	2	2	1	0	1	2	1	0	1	0	0	0	0	45	0	3	-	Major	-
179	28	1	2	2	2	0	2	3	1	0	1	1	0	0	0	40	0	1	-	Major	-
180	34	2	2	1	2	0	1	3	#NULL!	0	1	0	0	0	0	60	0	4	-	Major	-
181	31	1	1	1	1	0	2	3	1	1	1	1	1	0	0	43	0	4	-	Major	-
182	33	1	2	1	1	0	2	2	1	0	1	1	0	0	0	25	0	2	-	Major	-
183	32	2	2	2	1	#NULL!	2	2	1	0	1	1	0	0	0	21	0	1	-	Major	-
184	36	1	2	1	1	0	3	2	1	1	1	1	1	0	0	26	0	2	-	Major	-
185	32	1	2	1	1	0	1	1	3	0	1	0	0	0	0	60	0	2	-	Major	-
186	33	2	2	1	1	0	2	2	2	0	1	0	0	0	0	60	0	2	-	Major	-
187	38	1	2	1	1	0	2	1	1	0	1	1	0	0	0	30	0	2	-	Major	-
188	29	1	2	1	1	0	2	1	1	0	1	0	0	0	0	30	0	2	-	Major	-
189	31	1	2	2	2	0	2	2	1	0	1	0	0	0	0	45	0	2	-	Major	-
190	31	1	2	1	1	0	2	3	1	0	1	0	0	0	0	15	0	1	-	Major	-
191	29	1	2	1	1	0	2	2	1	0	1	0	0	0	0	30	0	1	-	Major	-
192	33	2	2	1	2	0	1	3	1	0	1	0	0	0	0	90	0	2	-	Major	-
193	33	2	2	1	2	0	2	1	1	0	1	0	0	0	0	21	0	1	-	Major	-
194	39	2	2	1	1	0	1	2	1	0	1	0	0	0	1	60	0	2	-	Major	-
195	32	2	3	2	2	0	1	2	1	1	1	0	0	1	1	45	0	4	-	Major	-
196	30	1	2	1	1	0	1	2	1	1	0	1	1	0	0	90	1	2	-	Major	-
197	33	2	2	1	2	0	2	2	1	1	0	1	0	0	0	90	1	2	-	Major	-
198	30	1	1	1	1	1	2	3	2	1	0	1	1	0	0	30	1	2	-	Major	-
199	29	2	3	2	1	1	2	3	2	0	1	0	0	0	1	90	1	2	-	Major	-
200	31	2	3	1	1	1	1	3	1	0	0	1	0	0	0	90	0	2	-	Major	-
201	33	1	3	1	1	1	1	3	3	0	1	0	1	0	1	120	0	2	-	Major	-
202	30	2	1	1	0	1	2	3	1	0	0	1	1	1	0	30	0	1	-	Major	-
203	29	1	#NULL!	1	1	0	1	3	1	1	1	0	0	0	1	15	0	1	-	-	Tropica
204	31	2	1	2	1	0	1	3	1	#NULL!	1	0	0	0	1	30	1	4	-	-	Tropica
205	39	1	2	1	1	0	1	3	2	0	0	1	0	0	0	60	1	4	-	-	Tropica
206	31	1	1	2	2	0	1	4	2	1	1	1	1	#NULL!	1	60	1	3	-	-	Tropica
207	32.5	1	1	#NULL!	1	0	1	5	2	1	1	1	0	0	1	44	1	3	-	-	Tropica
208	36	2	2	1	2	0	1	5	2	1	1	1	0	0	1	44	0	2	-	-	Tropica
209	32	2	2	2	1	0	1	4	2	#NULL!	1	1	0	0	1	42	0	2	-	-	Tropica
210	33	1	3	2	2	0	2	4	2	0	1	1	0	0	1	45	0	4	-	-	Tropica
211	33	2	3	#NULL!	1	0	2	5	1	0	1	1	0	0	1	46	0	3	-	-	Tropica
212	31	1	1	2	2	0	2	6	1	0	1	1	0	0	1	54	0	6	-	-	Tropica
213	35	2	1	1	1	0	2	7	3	0	1	1	0	0	1	34	0	5	-	-	Tropica
214	29	1	2	1	1	0	2	7	2	0	1	1	0	0	0	63	0	4	-	-	Tropica
215	37	2	1	1	2	0	1	3	2	1	1	1	0	0	1	45	1	6	-	-	Tropica
216	31	2	1	1	2	0	1	4	1	1	1	1	0	0	1	43	1	4	-	-	Tropica
217	37	1	1	2	2	1	2	5	1	1	1	0	0	0	1	44	1	3	-	-	Tropica
218	36	2	2	1	2	1	1	4	1	0	1	0	0	0	0	47	1	3	-	-	Tropica
219	32	1	2	2	2	0	2	6	2	1	1	0	0	0	1	43	0	3	-	-	Tropica
220	28	2	1	1	2	0	1	6	2	1	1	0	0	0	0	54	0	4	-	-	Tropica
221	38	2	1	1	2	0	2	5	2	0	1	0	0	0	1	57	0	5	-	-	Tropica
222	30	1	2	1	2	0	1	5	2	0	1	0	0	1	1	58	0	4	-	-	Tropica
223	31	2	3	1	2	0	1	6	2	0	1	1	0	1	1	54	0	3	-	-	Tropica
224	36	1	2	2	2	0	1	4	3	0	1	1	1	1	1	43	0	5	-	-	Tropica
225	31	2	2	1	2	0	1	5	3	1	1	1	1	0	0	38	1	6	-	-	Tropica
226	29	1	1	1	2	0	1	6	2	1	1	1	1	1	0	38	0	4	-	-	Tropica
227	31	2	1	1	2	0	1	7	2	1	1	1	1	0	1	36	1	3	-	-	Tropica
228	28	1	1	2	1	0	2	6	2	1	1	0	1	1	0	35	0	6	-	-	Tropica
229	33	2	1	3	1	0	1	5	2	1	#NULL!	0	1	1	1	46	0	3	-	-	Tropica
230	31	1	2	1	1	0	2	5	1	1	0	1	1	1	1	47	1	5	-	-	Tropica
231	33	2	2	1	2	0	1	7	1	1	0	1	1	1	1	48	0	3	-	-	Tropica
232	31	2	3	1	1	1	1	6	12	1	0	0	1	0	0	39	1	6	-	-	Tropica
233	32	1	2	1	1	1	2	8	2	1	0	0	1	0	0	43	1	3	-	-	Tropica
234	31	2	1	1	2	1	1	8	2	1	0	0	1	1	1	46	1	4	-	-	Tropica
235	32	2	1	1	1	1	2	7	1	1	0	1	1	0	1	42	0	2	-	-	Tropica
236	30	1	1	1	1	0	1	6	1	1	0	1	0	0	0	48	0	3	-	-	Tropica
237	34	2	2	2	2	0	1	5	1	0	0	1	0	0	0	4	0	1	-	-	Tropica
238	33	2	3	2	1	0	1	3	1	0	0	1	0	0	0	43	1	5	-	-	Tropica
239	35	1	2	2	2	0	1	4	1	0	0	0	0	0	1	48	1	1	-	-	Tropica
240	33	1	1	2	1	0	1	3	1	0	0	1	1	0	1	49	1	3	-	-	Tropica
241	40	2	2	2	2	0	1	4	1	0	0	0	1	0	1	55	0	4	-	-	Tropica
242	33	1	1	2	2	0	2	2	1	0	0	1	1	0	1	43	0	6	-	-	Tropica
243	31	2	1	2	1	0	2	3	1	0	0	1	1	0	0	44	0	6	-	-	Tropica
244	35	1	2	2	1	0	2	3	2	0	0	1	1	0	0	56	0	3	-	-	Tropica
245	36	2	3	1	1	0	2	4	2	0	0	1	0	0	0	45	0	4	-	-	Tropica
246	31	1	2	1	2	0	2	5	2	0	0	1	0	0	1	43	1	2	-	-	Tropica
247	34	2	1	1	1	0	1	6	2	0	0	1	1	0	0	42	1	5	-	-	Tropica
248	34	1	2	1	1	0	1	5	2	0	0	1	0	0	0	47	1	2	-	-	Tropica
249	33	2	1	1	1	#NULL!	1	4	2	0	0	0	0	0	1	44	1	3	-	-	Tropica
250	32	1	2	2	1	0	2	6	1	0	0	0	0	0	1	47	0	4	-	-	Tropica
251	33	2	2	#NULL!	2	0	1	7	2	0	1	0	0	0	1	48	0	5	-	-	Tropica
252	33	1	2	#NULL!	1	0	2	6	3	0	1	0	0	1	1	49	1	6	-	-	Tropica
253	36	2	2	1	2	0	2	5	2	1	1	0	0	1	1	54	0	3	-	-	Tropica
254	42	1	1	2	1	0	1	5	3	1	0	0	0	1	0	63	1	4	-	-	Tropica
255	30	2	1	1	2	0	1	4	4	0	0	0	1	1	1	79	0	5	-	-	Tropica
256	33	1	2	1	2	0	1	7	2	0	0	0	1	1	0	87	1	2	-	-	Tropica
257	31	1	1	1	2	0	1	6	2	0	1	0	1	1	0	65	1	3	-	-	Tropica
258	33	2	2	1	2	0	2	6	2	0	1	1	1	1	0	48	1	4	-	-	Tropica
259	32	2	2	2	1	0	2	7	2	1	1	1	1	1	1	49	1	5	-	-	Tropica
260	30	2	1	2	2	0	1	6	3	1	1	1	0	1	0	47	0	3	-	-	Tropica
261	35	2	1	1	1	0	1	6	3	1	1	1	0	0	1	55	0	4	-	-	Tropica
262	33	2	1	1	2	0	2	5	2	0	1	1	0	0	1	43	0	2	Infantum	-	-
263	32	2	1	1	2	0	1	6	3	0	1	1	0	0	1	42	1	4	Infantum	-	-
264	34	2	2	2	2	0	2	6	4	0	1	1	0	0	1	39	1	5	Infantum	-	-
265	36	2	1	1	2	0	1	5	4	#NULL!	1	0	0	0	0	46	1	4	Infantum	-	-
266	33	2	1	2	1	0	2	5	3	0	1	0	1	1	0	54	0	6	Infantum	-	-
267	35	2	1	1	1	0	2	4	3	0	1	1	1	1	1	52	0	3	Infantum	-	-
268	32	2	1	2	2	0	2	4	3	0	1	1	0	1	0	48	1	2	Infantum	-	-
269	39	2	2	1	1	0	1	5	4	0	1	1	0	1	1	43	1	4	Infantum	-	-

## Sheet: Normal Human Controls
NHS=199	Age	Gender
	38	1
	39	1
	29	2
	34	2
	36	2
	38	1
	42	1
	56	2
	43	2
	35	1
	35	2
	36	1
	38	1
	39	2
	41	1
	45	1
	49	2
	47	1
	45	2
	36	2
	34	1
	38	1
	39	2
	34	1
	38	1
	45	2
	42	2
	41	1
	47	1
	46	2
	36	1
	38	2
	34	1
	39	1
	51	2
	50	1
	41	1
	43	2
	32	1
	36	1
	52	2
	41	1
	39	1
	34	2
	33	2
	54	1
	41	1
	44	2
	32	2
	36	2
	34	2
	41	2
	47	2
	48	1
	45	1
	51	1
	57	2
	56	1
	34	1
	36	2
	34	1
	29	1
	47	2
	46	1
	35	1
	38	1
	34	2
	36	1
	33	1
	38	1
	33	1
	36	1
	35	1
	34	1
	36	1
	35	1
	36	1
	34	1
	33	1
	39	1
	34	2
	35	1
	34	1
	36	1
	37	2
	34	1
	36	1
	34	2
	34	1
	34	2
	36	1
	35	1
	34	2
	37	2
	36	1
	32	1
	31	2
	41	1
	32	1
	36	1
	36	1
	35	1
	34	1
	38	1
	34	2
	36	1
	35	2
	51	2
	33	1
	54	2
	52	1
	41	2
	47	2
	49	1
	32	2
	29	1
	32	2
	31	1
	35	2
	36	1
	34	2
	37	1
	32	2
	34	1
	35	2
	36	2
	34	1
	42	2
	41	2
	32	1
	29	2
	41	1
	42	2
	43	1
	32	2
	34	1
	42	2
	41	1
	43	1
	35	1
	54	2
	52	2
	32	1
	51	1
	32	2
	31	1
	36	2
	38	1
	34	2
	37	1
	32	2
	34	1
	36	2
	37	1
	38	1
	34	2
	33	1
	32	1
	35	2
	31	1
	29	2
	34	1
	36	2
	51	1
	52	2
	41	1
	42	2
	44	1
	29	2
	22	1
	23	1
	28	1
	29	1
	27	2
	26	1
	24	2
	34	1
	21	1
	26	2
	24	1
	25	2
	27	2
	29	1
	28	2
	24	2
	25	2
	23	2
	35	2
	34	2
	28	2
	29	2
	27	2
	26	2
	24	2
	36	2
	31	2
	32	2
	32	2
	35	2

## Sheet: L. major Analysis
L. major (n=102)
	TNF-α−308 G/A			IFN-γ+874 A/T
sample	GG	GA	AA	AA	AT	TT
1	1			1
2		1				1
3			1	1
4		1				1
5	1				1
6	1				1
7		1			1
8	1			1
9	1				1
10		1				1
11	1				1
12		1				1
13	1				1
14	1				1
15	1			1
16		1			1
17	1			1
18	1				1
19	1				1
20		1				1
21	1				1
22		1				1
23		1		1
24		1			1
25	1				1
26			1	1
27	1			1
28	1				1
29		1		1
30	1				1
31	1			1
32		1			1
33		1			1
34	1				1
35		1			1
36		1		1
37		1			1
38	1				1
39		1			1
40	1			1
41	1				1
42	1				1
43	1				1
44		1		1
45		1			1
46		1				1
47	1			1
48		1			1
49	1				1
50	1				1
51	1				1
52	1				1
53		1				1
54		1			1
55	1			1
56		1				1
57	1			1
58	1				1
59	1				1
60		1				1
61	1				1
62	1			1
63	1				1
64		1			1
65		1			1
66	1				1
67		1		1
68	1				1
69	1			1
70			1			1
71	1				1
72	1				1
73	1			1
74		1			1
75	1				1
76	1				1
77	1				1
78		1		1
79		1			1
80	1				1
81	1			1
82		1			1
83		1				1
84	1				1
85	1			1
86		1			1
87	1				1
88		1		1
89	1				1
90	1				1
91	1			1
92		1				1
93	1				1
94	1				1
95	1				1
96	1				1
97		1		1
98		1				1
99	1			1
100	1				1
101		1				1
102	1			1
	60	39	3	28	59	15

## Sheet: L. tropica Analysis
L. tropica (n=59)
	TNF-α−308 G/A			IFN-γ+874 A/T
sample	GG	GA	AA	AA	AT	TT
1	1			1
2		1		1
3	1				1
4		1			1
5	1				1
6	1			1
7		1			1
8	1					1
9	1				1
10		1			1
11		1			1
12	1				1
13	1			1
14		1				1
15	1			1
16	1				1
17		1			1
18	1				1
19		1		1
20	1			1
21	1				1
22		1				1
23	1				1
24		1			1
25	1			1
26		1			1
27		1			1
28	1			1
29		1			1
30	1			1
31	1					1
32		1			1
33	1				1
34	1				1
35		1			1
36		1			1
37	1			1
38		1			1
39		1				1
40	1				1
41		1		1
42	1				1
43		1			1
44	1			1
45	1			1
46	1				1
47		1				1
48	1			1
49		1			1
50	1					1
51		1			1
52	1			1
53	1				1
54	1				1
55	1				1
56		1				1
57	1			1
58	1				1
59	1			1
	35	24	0	18	33	8

## Sheet: L. infantum-donovani
L. infantum/ donovani (n=8)
	TNF-α−308 G/A			IFN-γ+874 A/T
sample	GG	GA	AA	AA	AT	TT
1	1			1
2	1				1
3		1		1
4	1			1
5		1		1
6		1				1
7	1			1
8	1				1
	5	3	0	5	2	1

## Sheet: Healthy controls
Healthy control (n=199)
	TNF-α−308 G/A			IFN-γ+874 A/T
sample	GG	GA	AA	AA	AT	TT
1		1		1
2	1				1
3	1				1
4	1			1
5	1				1
6	1				1
7			1		1
8	1				1
9		1				1
10	1			1
11	1				1
12	1				1
13	1			1
14		1				1
15	1			1
16	1				1
17		1			1
18		1			1
19		1			1
20	1				1
21		1			1
22	1				1
23	1			1
24	1				1
25		1		1
26	1				1
27		1			1
28	1			1
29	1				1
30	1				1
31		1			1
32	1			1
33	1				1
34		1			1
35	1				1
36	1				1
37	1			1
38	1				1
39	1				1
40		1			1
41	1			1
42		1				1
43	1				1
44	1				1
45	1			1
46	1			1
47		1			1
48	1			1
49		1			1
50		1			1
51	1			1
52	1				1
53	1				1
54	1				1
55		1		1
56	1			1
57		1		1
58		1		1
59	1				1
60	1				1
61		1		1
62	1				1
63		1			1
64	1				1
65	1				1
66		1			1
67	1				1
68	1				1
69		1		1
70	1			1
71		1				1
72	1				1
73	1				1
74	1			1
75		1			1
76	1				1
77		1			1
78	1			1
79	1			1
80		1		1
81		1		1
82	1				1
83	1				1
84		1			1
85		1		1
86			1		1
87		1				1
88	1				1
89		1		1
90		1			1
91	1			1
92	1				1
93	1			1
94		1			1
95		1		1
96	1				1
97	1				1
98	1			1
99		1			1
100		1				1
101	1			1
102		1		1
103	1				1
104			1		1
105	1				1
106	1				1
107		1		1
108	1			1
109	1			1
110		1			1
111	1			1
112	1				1
113	1				1
114		1		1
115		1			1
116	1			1
117	1			1
118	1			1
119		1				1
120	1			1
121	1				1
122		1		1
123	1				1
124	1			1
125		1		1
126	1				1
127	1				1
128	1			1
129	1				1
130		1		1
131	1			1
132	1				1
133	1				1
134	1				1
135	1				1
136	1			1
137		1		1
138	1				1
139		1				1
140	1				1
141	1				1
142		1		1
143	1			1
144		1			1
145	1			1
146		1		1
147	1				1
148	1				1
149	1			1
150	1			1
151	1				1
152	1				1
153	1			1
154	1				1
155	1			1
156	1			1
157	1			1
158		1		1
159		1		1
160	1				1
161	1				1
162	1				1
163		1				1
164	1			1
165	1				1
166		1			1
167	1				1
168	1				1
169		1		1
170	1			1
171		1			1
172	1			1
173	1				1
174	1			1
175		1				1
176	1				1
177		1			1
178	1				1
179	1			1
180	1			1
181	1				1
182		1			1
183	1				1
184	1			1
185	1				1
186		1			1
187	1				1
188		1				1
189			1		1
190	1			1
191		1				1
192		1			1
193	1			1
194	1				1
195	1				1
196	1				1
197	1			1
198		1		1
199	1				1
	130	65	4	76	111	12
